# Supplementary material for: Antagonistic Activity and Molecular Insights into the Biocontrol of Korla Pear Fire Blight by Paenibacillus sp. TRMB57781
Source: Biology (Basel). 2026 May 11;15(10):764. doi: 10.3390/biology15100764 (PMC13203398; doi:10.3390/biology15100764)
Supplement: Supplementary file 1 [file biology-15-00764-s001.zip]

Archive with 1 entries (1 files):
- biology-4277723-supplementary.pdf
